# Supplementary material for: Non-coaxial deformation of foreland basement involved in a fold-and-thrust belt: a strain partitioning approach to the Eastern Variscan orogen
Source: Sci Rep. 2023 May 19;13:8143. doi: 10.1038/s41598-023-35400-4 (PMC10199064; doi:10.1038/s41598-023-35400-4)
Supplement: Supplementary file 2 — Supplementary Information 2. [file 41598_2023_35400_MOESM2_ESM.zip]

Archive with 79 entries (79 files):
- SupDat_AMS/B-1 rotované.ran
- SupDat_AMS/BL-01rotované.ran
- SupDat_AMS/BL-02 rotovane.ran
- SupDat_AMS/BL-03 rotovane.ran
- SupDat_AMS/BL-04 rotovane.ran
- SupDat_AMS/BL-05 rotovane.ran
- SupDat_AMS/BL-06 rotovane.ran
- SupDat_AMS/BL-07 rotovane.ran
- SupDat_AMS/BL-08 rotované.ran
- SupDat_AMS/BL-09 rotované.ran
- SupDat_AMS/BL-10 rotované.ran
- SupDat_AMS/BL-11 rotované.ran
- SupDat_AMS/BL-12 rotované.ran
- SupDat_AMS/BL-13 rotované.ran
- SupDat_AMS/BL-14 rotované.ran
- SupDat_AMS/BL-15 rotované.ran
- SupDat_AMS/BL-16 rotované.ran
- SupDat_AMS/BL-17 rotované.ran
- SupDat_AMS/BL-18 rotované.ran
- SupDat_AMS/D-3 rotované.ran
- SupDat_AMS/D-A rotované.ran
- SupDat_AMS/D-C rotované.ran
- SupDat_AMS/D-D rotované.ran
- SupDat_AMS/D-E rotované.ran
- SupDat_AMS/D-F rotované.ran
- SupDat_AMS/D-G rotované.ran
- SupDat_AMS/D-H rotované.ran
- SupDat_AMS/DO-01 rotované.ran
- SupDat_AMS/DO-02 rotované.ran
- SupDat_AMS/G-A rotované.ran
- SupDat_AMS/GJ-01 rotované.ran
- SupDat_AMS/GJ-02 rotované.ran
- SupDat_AMS/GJ-03 rotované.ran
- SupDat_AMS/GZ-01 rotované.ran
- SupDat_AMS/GZ-02 rotované.ran
- SupDat_AMS/GZ-03 rotované.ran
- SupDat_AMS/GZ-04 rotované.ran
- SupDat_AMS/GZ-05 rotované.ran
- SupDat_AMS/GZ-06 rotované.ran
- SupDat_AMS/GZ-07 rotované.ran
- SupDat_AMS/GZ-08 rotované.ran
- SupDat_AMS/GZ-09 rotované.ran
- SupDat_AMS/GZ-10 rotované.ran
- SupDat_AMS/GZ-11 rotované.ran
- SupDat_AMS/GZ-12 rotované.ran
- SupDat_AMS/GZ-13 rotované.ran
- SupDat_AMS/GZ-14 rotované.ran
- SupDat_AMS/GZ-15 rotované.ran
- SupDat_AMS/GZ-16 rotované.ran
- SupDat_AMS/GZ-17 rotované.ran
- SupDat_AMS/GZ-18 rotované.ran
- SupDat_AMS/GZ-19 rotované.ran
- SupDat_AMS/GZ-20 rotované.ran
- SupDat_AMS/GZ-21 rotované.ran
- SupDat_AMS/GZ-22 rotované.ran
- SupDat_AMS/GZ-23 rotované.ran
- SupDat_AMS/KP-01rotované.ran
- SupDat_AMS/KP-02 rotovane.ran
- SupDat_AMS/KP-03rotované.ran
- SupDat_AMS/KP-04rotované.ran
- SupDat_AMS/KP-05 rotované.ran
- SupDat_AMS/KP-06 rotované.ran
- SupDat_AMS/KP-07 rotované.ran
- SupDat_AMS/KP-08 rotované.ran
- SupDat_AMS/KP-09 rotované.ran
- SupDat_AMS/KP-10 rotované.ran
- SupDat_AMS/M-2 rotované.ran
- SupDat_AMS/M-A rotované.ran
- SupDat_AMS/M-B rotované.ran
- SupDat_AMS/M-C rotované.ran
- SupDat_AMS/M-D rotované.ran
- SupDat_AMS/M-E rotované.ran
- SupDat_AMS/R-4 rotované.ran
- SupDat_AMS/R-A rotované.ran
- SupDat_AMS/R-B rotované.ran
- SupDat_AMS/R-C rotované.ran
- SupDat_AMS/R-D rotované.ran
- SupDat_AMS/R-K rotované.ran
- SupDat_AMS/R-S rotované.ran
